# Supplementary material for: Differential IRF8 Transcription Factor Requirement Defines Two Pathways of Dendritic Cell Development in Humans
Source: Immunity. 2020 Aug 18;53(2):353–370.e8. doi: 10.1016/j.immuni.2020.07.003 (PMC7447982; doi:10.1016/j.immuni.2020.07.003)
Supplement: Data S1. 3D Diffusion Map of Single CD34+ Progenitor Cell Transcriptomes, Related to Figure 3H — Data and analysis shown in Figure 3H for interactive three-dimensional viewing: Single cell RNA-sequencing of 262 single cells from the CD34+progenitor subsets of BM. Diffusion map using all protein-coding, non-cell cycle genes to infer pseudo-temporal ordering of cells and reconstruct lineage branching. Cells are colored according to the hierarchical clusters generated in Figure S3J [file mmc2.zip]

Archive with 3 entries (2 files):
- 200524 Data S1 for Fig 3H.html
- __MACOSX/
- __MACOSX/._200524 Data S1 for Fig 3H.html
