# Supplementary material for: Differential IRF8 Transcription Factor Requirement Defines Two Pathways of Dendritic Cell Development in Humans
Source: Immunity. 2020 Aug 18;53(2):353–370.e8. doi: 10.1016/j.immuni.2020.07.003 (PMC7447982; doi:10.1016/j.immuni.2020.07.003)
Supplement: Data S2. 3D Diffusion Map of Single DC Precursor Transcriptomes, Related to Figure 4H — Data and analysis shown in Figure 4H for interactive three-dimensional viewing: scRNA-Seq of 244 single cells sampled from CD34neg-int pre-DC and mature DC populations of BM. Diffusion map generated with all protein-coding, non-cell cycle genes to infer pseudo-temporal ordering of cells and reconstruct lineage branching. Cells are colored according to the hierarchical clusters generated in Figure S4K. [file mmc3.zip]

Archive with 3 entries (2 files):
- 200524 Data S2 for Fig 4H.html
- __MACOSX/
- __MACOSX/._200524 Data S2 for Fig 4H.html
