# Supplementary material for: Differential IRF8 Transcription Factor Requirement Defines Two Pathways of Dendritic Cell Development in Humans
Source: Immunity. 2020 Aug 18;53(2):353–370.e8. doi: 10.1016/j.immuni.2020.07.003 (PMC7447982; doi:10.1016/j.immuni.2020.07.003)
Supplement: Data S3. 3D Diffusion Map of BM DC and Monocytes, Precursors, and Progenitors by CyTOF Analysis, Related to Figure 5F — Data and analysis shown in Figure 5F for interactive three-dimensional viewing: CyTOF analysis of FACS-purified CD45+lin(CD3, 19, 20, 56, 161)- PB and BM progenitors, precursors and mature DC and monocytes using a panel of 33 surface antigens and 2 intracellular stains (IRF4 and IRF8). Two distinct CD45+ metal conjugates were used to stain PBMC and BMMC (allowing segregation of cells by tissue origin), before combining for further preparation. Diffusion map generated with 14,000 GMP, precursor and mature DC and monocyte cells to infer pseudo-temporal ordering of cells and reconstruct lineage branching. Populations were identified and color-coded according to the gating strategies in Figures 3A (progenitors) and 4A (precursors, DC and monocytes), applied to CyTOF data as shown in Figures S5B and S5C. [file mmc4.zip]

Archive with 3 entries (2 files):
- 200524 Data S3 for Fig 5F spheres.html
- __MACOSX/
- __MACOSX/._200524 Data S3 for Fig 5F spheres.html
